# Supplementary material for: Long non-coding RNA GAS5 contributes to the progression of nonalcoholic fatty liver disease by targeting the microRNA-29a-3p/NOTCH2 axis
Source: Bioengineered. 2022 Mar 24;13(4):8370–81. doi: 10.1080/21655979.2022.2026858 (PMC9161890; doi:10.1080/21655979.2022.2026858)
Supplement: Supplemental Material [file KBIE_A_2026858_SM4191.zip]

Archive with 2 entries (1 files):
- supplementary/
- supplementary/supp data.pdf
